# Supplementary material for: Intestinal flora imbalance affects bile acid metabolism and is associated with gallstone formation
Source: BMC Gastroenterol. 2020 Mar 6;20:59. doi: 10.1186/s12876-020-01195-1 (PMC7060658; doi:10.1186/s12876-020-01195-1)
Supplement: Supplementary file 1 — Additional file 1. Sequencing data quality assessment. [file 12876_2020_1195_MOESM1_ESM.xls]

## Sheet: Sheet1
Sample ID	PE Reads	Raw Tags	Clean Tags	Effective Tags	AvgLen(bp)	GC(%)	Q20(%)	Q30(%)	Effective(%)
C1	56455	54403	51729	43540	411	53.48	97.88	95.78	77.12
C10	69706	66595	62898	53737	413	52.93	97.83	95.75	77.09
C11	76119	72760	68721	57318	413	53.1	97.89	95.81	75.3
C12	61410	59127	56038	47668	415	53.38	97.95	95.95	77.62
C13	66934	64139	60741	56253	416	53.37	97.92	95.9	84.04
C14	53856	51790	49331	40799	414	52.36	98.08	96.13	75.76
C15	75733	72845	69008	65587	416	53.02	98.03	96.08	86.6
C16	49118	47370	45114	36545	412	52.16	98	96.02	74.4
C17	64393	62198	59250	49135	412	51.79	98.04	96.1	76.3
C18	61848	59486	56600	47618	413	52.29	97.98	95.99	76.99
C19	74392	70924	66765	56262	414	53.24	97.84	95.76	75.63
C2	68903	66648	63731	49658	410	52.54	98.05	96.09	72.07
C20	80000	76684	72734	64212	413	51.34	97.92	95.92	80.27
C21	64774	62051	58798	48999	412	52.44	97.96	96	75.65
C22	61974	59551	56565	47329	413	51.44	97.97	95.97	76.37
C23	53896	51474	48565	41304	415	52.4	97.86	95.79	76.64
C24	66252	63748	60370	54077	411	54.69	97.87	95.72	81.62
C25	58943	56439	53116	45355	415	52.28	97.81	95.73	76.95
C26	65687	62450	58704	50668	414	53.01	97.79	95.67	77.14
C27	75086	72087	68592	58972	409	52.07	97.85	95.77	78.54
C28	80025	76891	72760	62057	414	52.34	97.8	95.66	77.55
C29	75499	71829	67296	62616	420	53.07	97.67	95.52	82.94
C3	63717	60656	57218	49553	412	52.67	97.82	95.71	77.77
C30	52429	49893	47026	37895	414	51.96	97.74	95.58	72.28
C4	80024	76880	72960	61836	410	52.62	97.94	95.87	77.27
C5	74635	71446	67961	55377	412	51.3	97.97	96.01	74.2
C6	73201	69671	66009	58917	415	50.63	97.92	95.91	80.49
C7	65082	61951	58487	47612	412	53.08	97.84	95.72	73.16
C8	57341	55084	52253	42242	412	51.65	97.92	95.88	73.67
C9	59502	57022	54192	48825	410	52.04	98.07	96.14	82.06
T1	59204	56248	52612	44617	416	54.85	97.8	95.63	75.36
T10	55524	52921	50000	38604	411	52.43	97.76	95.62	69.53
T11	63696	60802	57381	47410	414	52.02	97.83	95.77	74.43
T12	55705	52492	49087	43398	417	52.13	97.71	95.53	77.91
T13	72894	69451	65442	55610	413	52.33	97.8	95.72	76.29
T14	63154	60122	56914	47903	409	53.16	97.79	95.59	75.85
T15	63953	60379	56540	48601	413	52.61	97.61	95.18	75.99
T16	66926	63914	60389	49400	410	53.41	97.81	95.52	73.81
T17	57203	54136	50330	41431	418	54.26	97.65	95.47	72.43
T18	67383	64221	60769	49919	412	51.99	97.84	95.77	74.08
T19	73977	69578	64604	59172	421	53.86	97.73	95.62	79.99
T2	60626	58012	54747	45380	414	53.3	97.85	95.78	74.85
T20	50274	47869	45353	39245	410	53.1	97.85	95.76	78.06
T21	71054	67501	63004	59475	420	51.83	97.54	95.2	83.7
T22	64732	61678	58247	54081	413	52.65	97.93	95.88	83.55
T23	57669	54706	51576	45717	411	53.08	97.86	95.64	79.27
T24	61070	57928	54557	44592	413	52.17	97.8	95.65	73.02
T25	79345	75690	71138	56323	418	52.14	97.79	95.68	70.98
T26	79996	77386	73721	65691	412	52.84	97.99	96	82.12
T27	77192	74374	70607	64992	416	53.44	97.97	95.92	84.2
T28	62001	59757	56848	53556	414	52.77	98.12	96.19	86.38
T29	65862	63432	60186	55021	415	51.88	97.93	95.96	83.54
T3	58428	55733	53029	47583	409	54.22	98.13	96.18	81.44
T30	51072	49482	47284	40544	411	51.94	98.02	96.05	79.39
T4	43505	41492	39219	31667	412	53.53	97.91	95.77	72.79
T5	51140	48399	45799	39795	414	51.34	98.01	96	77.82
T6	48894	46969	44717	34696	411	51.91	97.94	95.95	70.96
T7	53555	51127	48073	42898	418	52.08	97.89	95.88	80.1
T8	47469	45574	43366	33373	410	51.97	97.98	95.96	70.3
T9	59652	56352	52591	45339	415	54.07	97.63	95.39	76.01
